# Supplementary material for: Arguments against the Requirement of a Biological License Application for Human Pancreatic Islets: The Position Statement of the Islets for US Collaborative Presented during the FDA Advisory Committee Meeting
Source: J Clin Med. 2021 Jun 29;10(13):2878. doi: 10.3390/jcm10132878 (PMC8269003; doi:10.3390/jcm10132878)
Supplement: Supplementary file 1 [file jcm-10-02878-s001.zip]

Archive with 1 entries (1 files):
- jcm-1244666-supplementary.pdf
